# Supplementary material for: A universal dual mechanism immunotherapy for the treatment of influenza virus infections
Source: Nat Commun. 2020 Nov 5;11:5597. doi: 10.1038/s41467-020-19386-5 (PMC7645797; doi:10.1038/s41467-020-19386-5)
Supplement: Supplementary file 4 — Source Data [file 41467_2020_19386_MOESM4_ESM.xlsx]

## Sheet: Figure 2
Figure 2C
	direct binding curve (left panel)									competitive binding curve (central panel)						competitive binding curve (right panel)
		zan-rhodamine			zan-rhodamine & 100x zanamivir						zanamivir						zan-DNP
	concentration (nM)									log concentration (nM)						log concentration (nM)
	0	180	173	153	155	163	178			-0.73283	2199	2295	2510			-0.25493	2402	2506	2663
	1.6	910	985	1159	217	216	210			-0.25493	2236	1943	1949			0.221936	2134	2217	2157
	5	1907	1316	1260	165	212	166			0.221936	1233	1359	1450			0.69897	1192	1368	1529
	15	1789	2031	3394	235	232	237			0.69897	841	578	595			1.17609	857	700	664
	45	3558	2397	2081	313	279	311			1.17609	231	234	290			1.65321	316	332	366
	135	2338	3054	3526	446	400	513			1.65321	174	210	205			2.13033	207	238	189
	405	4165	4981	4621	1105	1047	1001			2.13033	210	178	188			2.60745	204	180	226
										2.60745	171	175	186			3.08458	167	179	184
Figure 2D
	direct binding curve (left panel)									competitive binding curve (central panel)						competitive binding curve (right panel)
		zan-rhodamine			zan-rhodamine & 100x zanamivir						zanamivir						zan-DNP
	concentration (nM)									log concentration (nM)						log concentration (nM)
	0	185	205	167	201	169	147			-0.73283	1280	1198	1685			-0.25493	1412	1849	1681
	1.6	773	733	811	222	213	226			-0.25493	1526	1247	1172			0.221936	911	1311	1445
	5	1284	1275	1291	230	212	219			0.221936	1004	927	1084			0.69897	830	849	862
	15	1879	2190	2447	240	263	271			0.69897	584	718	726			1.17609	653	557	554
	45	2788	2734	2918	299	257	251			1.17609	316	383	386			1.65321	340	306	316
	135	3242	3666	4175	356	423	412			1.65321	261	275	253			2.13033	259	230	259
	405	3927	3677	3715	1012	771	856			2.13033	213	244	205			2.60745	186	172	191
										2.60745	182	152	164			3.08458	150	173	167
Figure 2E
	direct binding curve (left panel)									competitive binding curve (central panel)						competitive binding curve (right panel)
		zan-rhodamine			zan-rhodamine & 100x zanamivir						zanamivir						zan-DNP
	concentration (nM)									log concentration (nM)						log concentration (nM)
	0	144	185	166	180	175	147			-0.73283	787	757	837			-0.25493	908	815	818
	1.6	461	460	496	192	184	215			-0.25493	900	761	817			0.221936	1218	1012	902
	5	912	913	909	152	193	182			0.221936	546	579	534			0.69897	750	780	640
	15	1658	1686	1727	194	185	180			0.69897	519	533	525			1.17609	873	786	779
	45	2363	2403	2473	310	299	240			1.17609	357	320	362			1.65321	569	562	500
	135	3313	3524	3351	341	369	366			1.65321	244	212	224			2.13033	489	438	393
	405	4612	4732	4315	747	757	1026			2.13033	157	170	164			2.60745	226	254	209
										2.60745	159	180	188			3.08458	169	178	180
Figure 2F
	direct binding curve (left panel)									competitive binding curve (central panel)						competitive binding curve (right panel)
		zan-rhodamine			zan-rhodamine & 100x zanamivir						zanamivir						zan-DNP
	concentration (nM)									log concentration (nM)						log concentration (nM)
	0	193	174	188	186	198	157			-0.73283	948	993	858			-0.25493	1083	1006	877
	1.6	368	377	435	167	200	182			-0.25493	761	885	852			0.221936	966	1121	1135
	5	696	576	670	199	180	174			0.221936	1121	1144	994			0.69897	1444	1380	1069
	15	1055	1103	1262	204	246	213			0.69897	651	962	980			1.17609	944	1388	1387
	45	2560	2391	2293	283	276	248			1.17609	603	482	426			1.65321	978	910	730
	135	3199	3239	4063	369	388	378			1.65321	232	283	241			2.13033	455	544	519
	405	4484	4417	4713	958	902	856			2.13033	176	381	235			2.60745	188	185	220
										2.60745	150	177	159			3.08458	147	175	179

## Sheet: Figure 3
Figure 3B									Figure 3E															Figure 3F															Figure 3G
	direct binding curve										infected mice: zan-DNP (IN) + anti-DNP antibody (IV)			infected mice: zanamivir (IN) + anti-DNP antibody (IV)			infected mice: only zan-DNP (IN)			uninfected mice: zan-DNP (IN) + anti-DNP antibody (IV)						HEK 293 (+) NA, zan-DNP			HEK 293 (+) NA, zan-DNP & 100x zanamivir			HEK 293 (+) NA, zan-DNP, w/o anti-DNP antibody			HEK 293 (-) NA, zan-DNP						HEK 293 (+) NA, zan-DNP			HEK 293 (+) NA, zan-DNP & 100x zanamivir			HEK 293 (+) NA, zan-DNP, w/o anti-DNP antibody
		zan-DNP			zan-DNP & 100x zanamivir					%hemagglutinin+	24.6	24.6	17.3	31.1	28	26.1	24.5	26.3	27.1	0.8	2.3	1.6			log concentration (M)															log concentration (M)
	concentration (nM)									%anti-DNP antibody+	24.4	23.3	15.7	0.8	1.7	1.4	0.4	4.2	0.1	1.7	0	9.6			-9.29073	8.239	1.919	4.824	-6.76	-8.898	-12.508	-3.296	-11.387	22.237	0.808	3.105	-1.103			-8.89279	1587.67	2425.67	3371.67	-107.667	-59.667	119.333	323.333	121.333	272.333
	0	182	183	204	178	197	173																		-8.59176	27.939	35.548	46.701	-7.135	-21.379	-13.002	1.707	12.119	24.38	5.638	-0.961	5.552			-8.19382	5572.67	5659.67	6124.67	83.333	-26.667	-151.667	89.333	351.333	464.333
	5	5155	5201	5407	271	251	225																		-7.89279	72.5	68.75	70.79	-9.966	-19.764	-13.855	40.788	-4.207	8.58	-2.899	0.388	7.459			-7.49485	4787.67	5112.67	5445.67	124.333	-64.667	-105.667	239.333	338.333	486.333
	15	10051	10283	10044	273	251	248																		-7.19382	71.526	71.109	66.944	-12.081	-18.828	-1.11	-25.472	-14.264	33.633	5.244	2.277	8.257			-6.79588	3348.67	3712.67	4102.67	-28.667	289.333	225.333	174.333	151.333	444.333
	45	13231	13572	12741	238	242	222																		-6.49485	74.816	73.558	68.177	-15.349	-19.42	-29.559	-48.875	0.795	0.482	11.429	4.817	12.435			-6.09691	2153.67	2951.67	2649.67	57.773	-20.227	-94.227	58.333	-88.667	583.333
	135	14904	15241	15558	248	253	272																		-5.79588	72.453	66.279	64.396	-21.837	-24.046	-16.592		-9.335	1.359	5.84	2.192	-0.064
	405	16236	16347	15129	271	262	238
	1215	17645	18162	18269	250	294	307
Figure 3D
	direct binding curve
		zan-DNP			zan-DNP & 100x zanamivir
	concentration (nM)
	0	452	441	466	159	163	193
	1.6	1728	1803	1767	199	224	205
	5	3202	2935	2918	210	179	200
	15	5566	5370	5543	221	207	195
	45	8822	8747	9253	227	212	219
	135	12764	12353	12110	225	228	245
	405	15169	14433	15040	306	272	257
	1215	15070	15081	15247	281	328	312
[truncated: 3 more columns]

## Sheet: Figure 4
Figure 4A																																													Figure 4B
		zan-DNP					zanamivir					DNP								zanamivir + DNP								zan-DNP (unimmunized mice)								PBS											48 hpi, zan-DNP
	days post-infection																																													days post-infection
	0	100	100	100	100	100	100	100	100	100	100	100	100	100	100	100	100	100	100	100	100	100	100	100	100	100	100	100	100	100	100	100	100	100	100	100	100	100	100	100	100	100	100			0	100	100	100
	1	100.48	97.67	97.61	98.59	99.01	98.11	100.52	100	100.46	96.65	98.9	98.57	100	99.49	98.96	99.02	97.88	100.47	99.09	99.56	100	97.85	100	99.54	98.98	100	99.53	100.48	101.82	100.92	99.5	100.53	100.42	99.09	101.97	98.57	100	99.06	100.95	102.21	101.51	99.12			1	100.47	100.93	101.02
	2	98.07	97.67	98.09	99.53	98.02	97.17	98.96	97.88	97.25	97.21	95.6	99.05	99.04	100.51	96.35	96.1	95.24	98.1	97.73	96.02	96.59	100	98.26	98.15	97.97	96.94	98.6	99.04	102.27	100	97.49	98.41	97.9	99.55	104.43	97.14	100.52	103.3	102.37	104.42	101.51	100.88			2	101.87	97.67	99.49
	3	98.07	95.35	93.78	99.06	97.03	91.51	93.23	93.12	93.12	85.47	86.26	93.33	92.82	94.42	88.54	88.78	87.3	90.52	87.73	89.38	90.73	94.62	90.87	92.13	90.86	89.29	92.06	93.27	96.82	88.99	89.95	91.53	93.7	93.18	98.03	90.95	93.3	95.28	94.31	96.69	94.97	94.69			3	97.66	93.95	101.52
	4	95.65	94.42	91.87	97.18	95.54	84.91	86.46	86.24	84.86	80.45	80.22	84.29	85.17	86.29	81.77	80.98	80.42	81.99	81.36	82.74	84.88	87.63	84.78	84.26	84.26	83.67	85.98	85.58	93.18	84.86	82.91	84.66	90.34	85.91	88.18	83.81	84.54	87.74	85.31	87.85	85.93	88.05			4	92.06	87.44	95.94
	5	93.24	95.35	92.82	97.18	97.52	79.25	81.77	78.84	77.98	75.42		79.05	79.43		75	79.02			74.55	76.99	81.95	81.18	79.13	78.7	79.19	77.55	80.84	80.29	90.91	82.57	76.88	77.78	82.35	77.73	82.76	78.1	79.9			82.32		79.2			5	93.46	88.37	96.45
	6	93.72	95.81	94.26	97.18	97.52	75.47	77.6	75.66	75.23	71.51			76.08						71.82	73.01	77.07	77.42		75	75.13	73.98	77.1	77.4	87.73	80.28	74.37	76.72	79.83	74.09			77.32								6	97.2	91.63	97.97
	7	94.2	94.42	93.3	97.65	97.52	71.7	73.96	72.49													73.66	73.12			71.57		71.96	75	84.09	75.23		72.49	75.21												7	97.2	90.7	98.98
	8	96.62	96.74	95.69	98.12	99.01																								88.18	77.06			78.99												8	98.13	92.09	98.48
	9	98.07	99.07	95.69	99.06	99.5																								93.18	77.98			81.51												9	98.13	91.16	96.45
	10	98.55	98.6	97.13	100	99.5																								95.91	80.73			86.13												10	99.07	93.02	98.98
	11	99.03	99.07	99.52	100.47	100																								95.45	82.57			87.82												11	100	93.49	98.48
	12	98.55	99.53	99.52	101.41	99.5																								95.45	83.03			89.5												12	100.93	94.42	100
	13	99.52	98.6	100	99.53	100																								95	84.4			92.02												13	99.07	94.88	99.49
	14	100	97.67	99.52	100	98.02																								96.82	86.24			92.86												14	99.53	95.35	98.98
[truncated: 48 more columns]

## Sheet: Figure 5
Figure 5B									Figure 5C																		Figure 5E
	direct binding curve										mouse1 (zan-99mTc)	mouse2 (zan-99mTc)	mouse3 (zan-99mTc)	average (zan-99mTc)	stdeva (zan-99mTc)	mouse1 (zan-99mTc & 100x zanamivir)	mouse2 (zan-99mTc & 100x zanamivir)	mouse3 (zan-99mTc & 100x zanamivir)	average (zan-99mTc & 100x zanamivir)	stdeva (zan-99mTc & 100x zanamivir)	mouse1 (uninfected, zan-99mTc)	mouse2 (uninfected, zan-99mTc)	mouse3 (uninfected, zan-99mTc)	average (uninfected, zan-99mTc)	stdeva (uninfected, zan-99mTc)			PR8 (H1N1)
		zan-99mTc			zan-99mTc & 100x zanamivir					lung	3.16181	4.01062	1.80305	2.99182	1.11356	0.127636	0.0889199	0.140533	0.11903	0.0268614	0.0427623	0.0301989	0.0326615	0.0352076	0.00665747				4.5 umol/kg zan-DNP					1.5 umol/kg zan-DNP					4.5 umol/kg zanamivir					PBS
	concentration (nM)									heart	0.048912	0.0622311	0.0473908	0.0528446	0.00816442	0.0284623	0.0224381	0.0401475	0.0303493	0.00900427	0.0168271	0.0130361	0.0145897	0.0148177	0.00190574			days post-infection
	0	0	0	0	0	0	0			blood	0.0833922	0.0987738	0.0568578	0.0796746	0.0212039	0.0419477	0.039644	0.0445857	0.0420592	0.00247274	0.0249701	0.0196984	0.0189121	0.0211935	0.00329417			0	100	100	100	100	100	100	100	100	100	100	100	100	100	100	100	100	100	100	100	100
	3.125	81436.9	81190	87864.2	366.8	399.8	332.2			liver	0.163489	0.09409	0.142016	0.133198	0.0355298	0.15246	0.013544	0.149044	0.105016	0.0792355	0.0930857	0.0780827	0.0107102	0.0606262	0.0438746			1	101	99.54	100	100.47	99.11	99.07	104.55	99.57	100.47	100.44	100	96.22	100	100.47	100.43	100.53	100.58	99.48	100.53	100.53
	6.25	169032	178969	173971	286.6	554.8	396.4			stomach	0.0145194	0.0627828	0.0569185	0.0447402	0.0263357	0.0103136	0.0421412	0.0643232	0.038926	0.027148	0.0032149	0.00200417	0.00173965	0.00231957	0.000786576			2	102.5	100	96.8	98.59	100.45	99.07	100	97.4	98.13	97.78	99.05	96.64	98.35	97.66	99.57	95.79	101.16	95.85	100	100.53
	12.5	260694	258028	266904	376.1	457	388.5			spleen	0.0630241	0.225516	0.0369447	0.108495	0.102179	0.0280811	0.00219433	0.00421589	0.0114971	0.0143977	0.00305649	0.00634792	0.00465416	0.00468619	0.00164595			3	98	99.54	96.8	92.49	97.32	96.26	96.82	97.84	97.66	95.11	96.67	95.38	92.56	94.86	92.61	90.53	90.75	91.19	93.16	95.19
	25	376604	403891	392609	590.6	240.1	557.2			intestine	0.0263216	0.122381	0.482898	0.210533	0.240715	0.00724437	0.0159967	0.0716443	0.0316285	0.0349299	0.00270841	0.0164532	0.0170069	0.0120562	0.00810014			4	99.5	100.92	96.8	92.96	96.88	96.26	95.45	98.7	99.07	87.11	90	87.82	85.12	88.79	86.96	82.11	82.66	84.97	84.21	85.56
	50	461870	480529	482354	857	3874.1	2101			kidney	1.66886	2.66496	0.383726	1.57252	1.14367	0.115349	1.8135	1.54702	1.15862	0.913272	0.820938	0.603439	1.30663	0.910335	0.360016			5	102.5	98.62	97.26	95.77	99.11	98.13	91.36	99.57	99.53	93.78	81.9	81.09	81.4	81.31	80.87	77.89	76.3	78.24	78.95	79.68
	100	490723	534999	482759	510.5	2440.5	4606.9			skin	0.0945747	0.239424	0.0813508	0.13845	0.087696	0.134097	0.00285481	0.105453	0.0808015	0.0690065	0.0456385	0.00283785	0.00222871	0.0169017	0.0248887			6	103	97.25	97.26	95.31	100	97.66	91.82	100.43	101.4	94.67	75.71	76.05	75.62	75.7	76.09	73.68	71.68	72.54	74.21	74.87
	200	650585	553800	554478	3327.3	3588.9	3346.6			muscle	0.00316948	0.00467902	0.382132	0.129994	0.21836	0.00778326	0.0111063	0.00397884	0.0076228	0.00356644	0.0219913	0	0.000894939	0.00762874	0.0124464			7	104	98.17	95.43	94.37	101.79	97.2	87.73	102.16	101.87	95.56		73.11			71.74
	400	551485	568296	490423	5187.4	7092.1	5571.2																					8	104.5	97.71	94.98	95.77	100	97.66	88.18	103.03	102.34	97.33
																												9	104	98.17	95.43	95.77	100.45	97.2	90	100	101.87	96.89
																												10	103.5	98.62	95.89	95.77	100.89	96.73	90.45	103.03	101.87	97.33
																												11	106	97.25	96.8	96.24	102.23	98.13	93.18	100	103.74	97.33
																												12	113.5	96.33	102.74	99.06	106.25	100	101.36	102.16	110.28	98.67
																												13	106	98.62	99.54	99.53	103.13	98.13	97.73	103.46	107.94	98.22
																												14	104	102.75	100	100.94	104.91	98.6	97.27	106.93	109.35	97.78
																												x31 (H3N2)
																													4.5 umol/kg zan-DNP					1.5 umol/kg zan-DNP					4.5 umol/kg zanamivir					PBS
																												days post-infection
																												0	100	100	100	100		100	100	100	100	100	100	100	100	100	100	100	100	100	100	100
																												1	98.13	100.52	98.06	100		99.5	98.92	100.5	100.47	100	98.6	100	99.03	99.07	100	98.95	99.07	100.49	97.58	100.5
																												2	91.59	94.33	92.23	93.3		95.98	93.55	90.95	90.57	93.48	96.73	94.09	94.69	96.3	95.35	93.68	92.59	93.17	95.17	92
																												3	85.51	85.05	86.41	84.21		89.45	84.95	84.42	83.02	86.96	85.51	85	82.13	85.19	84.65	85.26	82.41	80.98	85.99	82.5
																												4	84.11	82.99	85.92	82.78		85.43	81.72	79.4	80.66	84.78	81.78	81.82	76.33	81.48	80.47	83.16	75.46	77.07	82.13	79.5
																												5	86.92	85.05	91.26	82.78		90.45	82.8	80.4	86.32	88.04	78.97	75.91	72.46	78.7	79.07	77.37	73.61	73.17	77.78	77
																												6	93.46	89.69	94.66	91.87		95.98	84.95	85.93	87.74	90.76	72.9	70.45		75.46	76.74	76.84			73.43	73
																												7	90.19	90.72	92.23	89.95		92.96	85.48	90.45	89.62	95.65					75.35	73.68
																												8	92.99	92.78	97.57	90.43		96.48	86.56	94.47	93.4	97.83
																												9	94.86	97.42	100.49	94.74		101.01	94.09	96.48	95.75	102.17
																												10	94.86	96.91	100.97	95.22		101.51	96.24	97.99	97.64	102.72
																												11	95.33	96.91	100.49	97.13		100.5	97.85	97.49	97.64	102.17
																												12	94.39	96.39	100.97	98.56		101.51	98.92	99.5	98.58	102.72
																												13	95.33	97.94	99.51	97.61		102.01	98.92	100.5	99.06	104.35
																												14	97.2	100	98.54	96.65		101.01	100.54	103.02	100.47	105.43
																												A/California/07/2009 (H1N1)pdm09
																													4.5 umol/kg zan-DNP					1.5 umol/kg zan-DNP					4.5 umol/kg zanamivir					untreated control
																												days post-infection
																												0	100	100	100	100	100	100	100	100	100	100	100	100	100	100	100	100	100	100	100	100
																												1	99.17	100	97.46	102.38	100.45	99.14	99.14	101.79	99.53	96.77	98.31	100.95	99.55	99.54	100.47	100.48	99.53	99.55	99.08	100
																												2	95.04	97.14	96.19	97.14	96.83	94.83	96.55	95.98	94.88	97.7	95.76	95.71	96.36	92.69	96.24	96.62	92.49	95.45	95.39	96
																												3	91.32	90.48	93.22	93.81	91.4	88.36	90.09	88.39	90.7	91.71	88.56	90	88.64	86.3	90.61	89.86	84.98	90.91	87.56	88.89
																												4	85.95	84.76	90.25	89.05	86.43	85.78	84.48	83.04	85.12	84.79	86.86	82.38	85.45	80.82	84.51	82.13	80.75	82.73	82.49	84.44
																												5	87.6	81.9	91.95	90.95	89.14	86.21	84.48	84.82	85.12	86.18	84.75	78.57	79.55	73.52	78.87	79.23	78.4	79.55	76.04	77.78
																												6	85.12	84.76	94.07	92.86	89.14	90.52	84.91	83.48	86.05	88.48	80.51	75.71	74.55			77.29	75.59	78.18
																												7	88.43	87.14	95.34	96.67	88.24	91.81	85.34	87.5	86.98	87.56	76.27					73.91		74.55
																												8	90.5	88.1	97.03	97.62	90.95	91.81	88.36	88.84	86.05	90.78
																												9	90.91	88.1	97.46	99.05	93.21	92.24	87.93	90.18	88.37	89.86
																												10	91.74	89.52	98.73	99.52	94.12	95.26	90.52	92.41	90.7	90.78
																												11	94.21	90	99.15	99.05	95.02	94.83	94.83	92.86	90.7	91.71
																												12	93.8	92.38	98.31	98.57	95.02	98.71	99.14	93.3	93.95	93.09
																												13	95.04	97.62	98.31	99.52	100	96.98	99.57	93.3	96.74	94.47
																												14	98.35	100.95	99.58	103.81	99.55	99.57	101.29	102.23	97.67	96.31
																												B/Florida/4/2006
																													4.5 umol/kg zan-DNP					1.5 umol/kg zan-DNP					4.5 umol/kg zanamivir					untreated control
																												days post-infection
																												0	100	100	100	100	100	100	100	100	100	100	100	100	100	100	100	100	100	100	100	100
																												1	100	101.42	102.38	100.48	99.04	100.93	102.83	100.53	100	98.96	99.54	99.49	100	100	100.49	100	99	100	101.93	99.07
																												2	101.89	100.95	104.76	99.05	99.52	101.4	103.77	108.47	97.71	99.48	100	98.97	96.28	99.02	97.54	100.53	100.5	97.12	101.45	98.6
																												3	97.17	94.79	100.95	92.86	99.52	95.35	101.42	104.76	95.41	92.19	99.54	92.31	89.36	97.55	90.64	92.55	94	88.46	93.24	89.77
																												4	98.11	93.84	101.43	95.24	99.04	95.81	104.25	104.76	94.5	91.15	97.26	86.15	82.98	92.16	84.73	85.11	90	83.17	85.99	82.33
																												5	97.17	94.79	100	93.33	98.09	95.35	103.77	105.29	92.66	91.67	93.15	80	77.13	85.29	78.82	79.26	83.5	76.44	80.19	76.74
																												6	94.34	95.73	98.57	93.33	97.61	96.74	104.72	105.82	93.58	92.71	89.04	75.9	72.34	81.37	73.89	74.47	80	71.63	75.36	72.09
																												7	98.58	94.31	99.52	94.29	98.09	98.6	104.72	105.29	94.95	91.15	84.47			76.47			76
																												8	101.89	96.21	102.38	96.19	97.13	99.53	108.49	110.05	97.25	94.79	79.45
																												9	101.42	98.1	104.29	98.1	96.65	99.07	110.38	108.99	96.33	97.4	74.43
																												10	100.94	98.58	101.9	97.62	97.61	98.6	109.43	110.05	97.25	97.92
																												11	102.83	98.58	101.9	99.05	99.52	99.53	108.96	110.58	100	98.44
																												12	104.72	98.58	103.81	99.05	100	100	109.43	110.05	100	101.56
																												13	105.66	99.05	103.33	100	100.96	101.4	108.49	110.05	99.54	101.04
																												14	108.96	102.37	104.29	102.86	103.83	103.26	108.96	111.64	102.75	103.13

## Sheet: Figure 6
Figure 6A																																	Figure 6B
		1.5 umol/kg zan-DNP (IN), 10 mg/kg anti-DNP antibody (IV)					1.5 umol/kg zan-DNP (IN), 3 mg/kg anti-DNP antibody (IV)					1.5 umol/kg zan-DNP (IN), 1 mg/kg anti-DNP antibody (IV)					1.5 umol/kg zan-DNP (IN), w/o anti-DNP antibody (IV)					1.5 umol/kg zanamivir (IN), 10 mg/kg anti-DNP antibody (IV)					PBS							x31 (H3N2)
	days post-infection																																		1.5 umol/kg zan-DNP (IN), 10 mg/kg anti-DNP antibody (IV)					1.5 umol/kg zanamivir (IN), 10 mg/kg anti-DNP antibody (IV)					PBS
	0	100	100	100	100	100	100	100	100			100	100	100			100	100	100	100	100	100	100	100	100	100	100	100	100	100	100			days post-infection
	1	101.44	100.49	101.61	103.11	101.52	100	102.3	98.46			100.56	100	100			101.96	100.94	100.49	102.97	99.03	100	101.02	101.59	100.51	100.95	101.58	100.99	101.1	100.6	99.47			0	100	100	100	100	100	100	100	100	100	100	100	100	100	100	100
	2	101.91	101.94	101.61	102.59	101.01	101.7	103.45	100			103.37	105.67	102.91			101.47	101.41	100	101.98	100.49	100.45	100.51	102.12	101.52	102.38	102.63	102.97	100.55	99.4	101.59			1	99.53	100.47	99.52	100.91	99.53	100.48	100	100	99.09	100	100.49	100	100.97	99.53	100.48
	3	98.56	92.72	97.85	102.59	93.94	99.43	98.28	95.38			98.31	100	98.26			91.67	90.61	92.68	94.55	94.66	94.09	88.27	95.24	95.94	94.76	93.68	91.58	92.31	94.05	93.12			2	95.73	96.71	96.17	97.73	94.31	95.19	94.47	96.62	95	93.95	93.2	93.72	96.6	95.26	97.1
	4	99.52	86.41	91.4	98.96	93.43	92.05	90.8	87.69			92.7	95.36	93.02			83.33	83.1	85.85	87.62	86.89	85.45	81.63	88.36	84.77	89.52	83.16	77.23	82.97	83.93	81.48			3	91.47	92.02	91.39	90.91	89.57	91.35	90.95	86.96	91.36	90.23	90.29	89.37	90.78	91	90.34
	5	100.48	85.92	93.01	100	95.96	96.02	81.61	80			88.76	91.75	87.21			80.88	78.87	80.98	85.64	81.07	81.82	76.53	83.07	80.71	85.24	77.37	76.24	76.92	76.79	75.66			4	90.52	88.26	93.3	90	89.1	87.02	86.93	83.09	86.36	86.51	83.5	85.99	84.47	85.31	84.54
	6	99.04	87.38	94.09	102.07	96.46	97.73	79.89	80.51			88.76	92.27	88.95			75.49	76.53	76.59	80.2	77.18	76.82	71.43	79.37	75.63	80.95	73.16	71.29	73.63	72.02	73.02			5	90.05	88.73	91.87	90	88.15	81.73	81.41	77.29	83.18	81.4	77.67	77.78	78.16	77.25	77.78
	7	99.52	88.83	93.55	98.96	97.47	96.02	75.71	78.46			81.46	84.54	84.3				72.3	72.68	75.25	73.3	73.64		75.66		75.71								6	91.47	88.26	95.69	90.45	87.68	75.96	75.38	73.43	77.73	75.35	74.76	73.91	72.33	73.46	73.91
	8	100.48	91.26	94.09	99.48	97.98	98.3	76.44	81.03			80.34	79.9	81.4																				7	91.47	89.2	94.74	92.27	89.57	72.12			74.09	72.09
	9	100.48	90.78	96.77	100.52	97.98	101.14	83.91	86.15			77.53	75.77	83.14																				8	93.84	93.9	95.69	93.18	89.57
	10	100.48	93.2	98.92	101.04	101.52	101.14	90.23	89.74			75.84	77.32	87.21																				9	94.79	92.96	95.22	92.73	91.47
	11	101.44	96.6	103.23	102.59	101.01	101.14	93.68	91.28			75.84	79.38	89.53																				10	97.16	92.49	96.17	95.45	92.42
	12	102.39	95.63	101.08	102.59	102.53	102.27	98.28	93.85			78.65	86.6	93.02																				11	100.47	95.77	96.65	94.55	93.84
	13	103.83	96.6	101.61	102.59	102.02	101.14	99.43	98.46			81.46	90.72	94.77																				12	99.53	97.65	99.52	95.45	96.21
	14	107.66	96.6	100.54	103.63	104.04	103.41	102.3	94.87			86.52	95.88	97.09																				13	100	97.65	99.52	97.27	98.1
																																		14	100.95	99.53	99.52	99.55	99.05
																																		A/California/07/2009 (H1N1)pdm09
																																			1.5 umol/kg zan-DNP (IN), 10 mg/kg anti-DNP antibody (IV)					1.5 umol/kg zanamivir (IN), 10 mg/kg anti-DNP antibody (IV)					PBS
																																		days post-infection
																																		0	100	100	100	100	100	100	100	100	100	100	100	100	100	100	100
																																		1	100.96	99.07	100.93	100	98.58	100.47	96.49	100.45	102.04	98.99	100.48	99.55	100.94	100.55	99.08
																																		2	96.15	95.81	93.95	95.45	92.42	93.9	94.74	94.59	96.43	94.97	94.76	94.57	94.81	97.81	95.85
																																		3	90.38	93.02	88.37	90	89.1	89.2	92.98	91.89	89.8	93.47	88.1	89.59	91.98	91.26	92.17
																																		4	87.5	89.3	84.19	87.73	83.41	80.75	82.46	83.33	84.69	83.92	80	80.09	82.08	81.42	82.03
																																		5	89.9	91.63	85.12	88.64	81.99	76.06	78.95	77.93	76.53	80.4	76.67		77.83	77.05	77.42
																																		6	93.27	92.56	86.51	91.82	84.36		74.12	73.87	73.47	75.88	72.86		72.64	72.68	73.27
																																		7	93.27	93.95	87.44	91.82	84.83
																																		8	94.23	93.95	88.37	92.27	87.68
																																		9	94.71	93.95	88.84	90.91	87.2
																																		10	95.67	95.35	90.7	94.55	90.05
																																		11	97.6	96.28	89.3	95.45	90.52
																																		12	100	96.74	89.77	95	92.89
																																		13	100.96	96.28	92.56	94.55	94.79
																																		14	100.96	100	92.09	97.73	97.16
																																		B/Florida/4/2006
																																			1.5 umol/kg zan-DNP (IN), 10 mg/kg anti-DNP antibody (IV)					1.5 umol/kg zanamivir (IN), 10 mg/kg anti-DNP antibody (IV)					PBS
																																		days post-infection
																																		0	100	100	100	100	100	100	100	100	100	100	100	100	100	100	100
																																		1	99.54	101.54	99.53	100.92	99.54	99.07	100.47	98.13	99.54	98.21	100	100.49	99.53	99	98.47
																																		2	98.61	99.49	99.53	97.71	97.22	99.53	98.13	98.6	98.17	95.54	97.41	98.06	97.16	95.5	95.92
																																		3	94.44	96.92	96.21	94.5	94.91	93.93	92.99	94.39	95.89	92.86	94.3	94.66	93.84	91.5	91.84
																																		4	90.74	92.31	90.52	91.74	90.74	86.45	87.85	91.59	92.24	90.18	92.23	95.63	90.05	87	88.78
																																		5	93.06	94.36	93.84	86.7	85.65	79.44	80.37	84.58	81.28	83.04	85.49	89.32	80.57	81	80.61
																																		6	86.11	93.85	91.94	82.11	82.41	73.83	76.17	78.97		78.57	80.31	84.95	76.78	77.5	75
																																		7	87.04	94.36	95.26	81.19	78.7		71.03	74.3		74.11	75.65	81.55		72.5
																																		8	92.59	96.41	96.21	75.69	77.78							75.73
																																		9	93.52	97.44	96.68		78.7
																																		10	91.67	99.49	95.26		81.94
																																		11	94.91	101.54	96.68		87.04
																																		12	94.44	103.59	99.53		90.28
																																		13	97.22	105.13	100.47		93.98
																																		14	97.22	105.64	100.95		96.76

## Sheet: Figure S1
Figure S1A
	direct binding curve
		zan-rhodamine		zan-rhodamine & 100x zanamivir
	concentration (nM)
	0	209	189	161	153
	1.6	325	270	189	174
	5	480	514	176	198
	15	433	509	192	176
	45	467	432	248	259
	135	660	553	261	267

## Sheet: Figure S2
Figure S2A
		zanamivir			zan-DNP
	log concentration (nM)
	-0.73283	0.169	0.224	0.225	0.188	0.236	0.284
	-0.25493	0.242	0.232	0.15	0.248	0.272	0.259
	0.221936	0.272	0.148	0.233	0.302	0.362	0.188
	0.69897	0.457	0.508	0.306	0.467	0.325	0.293
	1.17609	0.531	0.373	0.408	0.317	0.401	0.37
	1.65321	0.426	0.31	0.458	0.448	0.291	0.345
	2.13033	0.433	0.351	0.401	0.401	0.385	0.304
	2.60745	0.47	0.404	0.404	0.478	0.343	0.424
	3.08458	0.507	0.279	0.487	0.408	0.348	0.364
Figure S2B
		zanamivir			zan-DNP
	log concentration (nM)
	-0.73283	0.356	0.398	0.285	0.401	0.396	0.453
	-0.25493	0.405	0.327	0.358	0.357	0.328	0.358
	0.221936	0.365	0.426	0.304	0.422	0.426	0.295
	0.69897	0.562	0.478	0.553	0.475	0.504	0.442
	1.17609	0.521	0.547	0.42	0.449	0.493	0.381
	1.65321	0.541	0.512	0.618	0.552	0.574	0.594
	2.13033	0.571	0.534	0.58	0.477	0.673	0.575
	2.60745	0.617	0.566	0.632	0.543	0.519	0.514
	3.08458	0.576	0.599	0.566	0.512	0.541	0.478

## Sheet: Figure S3
Fig. S3A																								Figure S3B
	IgG	serum 1			serum 2			serum 3			serum 4			serum 5 (commercial)			w/o serum			pooled serum (BSA coating)					IgG
																										serum 1			serum 2			serum 3			serum 4 (unimmunized)			serum 5 (unimmunized)			w/o serum			pooled serum (BSA coating)
	log fold dilution																								log fold dilution
	1	3.527	3.406	3.403	3.527	3.406	3.403	3.3	3.409	3.281	3.042	2.954	2.933	3.426	3.404	3.422	0.067	0.059	0.069	2.917	2.817	2.752			1	3.034	2.972	2.969	3.034	2.972	2.969	2.972	2.837	2.774	0.573	0.55	0.593	0.622	0.628	0.682	0.049	0.047	0.048	0.386	0.397	0.378
	2	3.436	3.264	3.348	3.436	3.264	3.348	3.342	3.36	3.296	2.921	2.871	2.863	3.258	3.359	3.333	0.061	0.056	0.057	1.525	1.525	1.511			2	3.11	2.99	3	3.11	2.99	3	2.884	2.817	2.758	0.119	0.125	0.138	0.137	0.139	0.144	0.048	0.047	0.047	0.104	0.103	0.102
	3	2.871	2.693	2.805	2.871	2.693	2.805	2.119	2.132	2.1	1.97	1.825	1.915	2.195	2.104	2.275	0.059	0.057	0.058	0.369	0.371	0.381			3	3.037	2.958	2.911	3.037	2.958	2.911	2.796	2.865	2.692	0.063	0.059	0.06	0.064	0.061	0.064	0.051	0.047	0.049	0.055	0.054	0.055
	4	0.855	0.79	0.837	0.855	0.79	0.837	0.494	0.486	0.488	0.448	0.406	0.454	0.516	0.47	0.469	0.057	0.058	0.06	0.109	0.107	0.114			4	2.883	2.748	2.818	2.883	2.748	2.818	2.756	2.628	2.579	0.052	0.052	0.052	0.052	0.05	0.052	0.075	0.047	0.047	0.059	0.047	0.048
	5	0.265	0.238	0.224	0.265	0.238	0.224	0.155	0.165	0.162	0.168	0.157	0.162	0.176	0.16	0.162	0.065	0.057	0.059	0.064	0.061	0.064			5	1.828	1.963	2.113	1.828	1.963	2.113	1.684	1.802	1.781	0.048	0.048	0.051	0.058	0.048	0.149	0.065	0.05	0.047	0.046	0.046	0.047
	6	0.143	0.13	0.112	0.143	0.13	0.112	0.092	0.092	0.094	0.097	0.098	0.092	0.096	0.091	0.097	0.079	0.058	0.058	0.052	0.052	0.052			6	0.689	0.83	0.877	0.689	0.83	0.877	0.577	0.728	0.946	0.051	0.048	0.048	0.048	0.047	0.059	0.05	0.05	0.048	0.046	0.046	0.047
	7	0.102	0.094	0.082	0.102	0.094	0.082	0.073	0.075	0.077	0.073	0.075	0.074	0.079	0.078	0.077	0.056	0.056	0.057	0.052	0.049	0.049			7	0.335	0.454	0.494	0.335	0.454	0.494	0.261	0.374	0.393	0.047	0.047	0.047	0.048	0.046	0.056	0.048	0.047	0.046	0.045	0.045	0.047
	8	0.07	0.072	0.069	0.07	0.072	0.069	0.065	0.066	0.067	0.07	0.067	0.068	0.068	0.069	0.071	0.056	0.056	0.062	0.048	0.048	0.048			8	0.253	0.382	0.274	0.253	0.382	0.274	0.159	0.189	0.242	0.048	0.047	0.047	0.048	0.046	0.046	0.047	0.046	0.047	0.046	0.045	0.045
	IgM																								IgM
		serum 1			serum 2			serum 3			serum 4			serum 5 (commercial)			w/o serum			pooled serum (BSA coating)						serum 1			serum 2			serum 3			serum 4 (unimmunized)			serum 5 (unimmunized)			w/o serum			pooled serum (BSA coating)
	log fold dilution																								log fold dilution
	1	3.212	3.181	3.191	3.212	3.181	3.191	3.204	3.162	3.222	2.814	2.723	2.704	3.319	3.308	3.3	0.058	0.056	0.058	2.322	2.284	2.354			1	2.898	2.875	2.823	2.924	2.933	2.888	2.748	2.526	2.497	2.54	2.502	2.444	2.996	3.035	3.012	0.052	0.047	0.054	2.209	2.214	2.238
	2	3.176	3.122	3.183	3.176	3.122	3.183	3.209	3.23	3.31	2.783	2.707	2.689	3.279	3.31	3.23	0.057	0.055	0.055	0.64	0.667	0.681			2	2.462	2.325	2.287	2.498	2.442	2.551	2.803	2.603	2.444	2.182	2.18	2.199	2.189	2.239	2.249	0.046	0.046	0.047	0.565	0.549	0.412
	3	2.968	2.971	3.066	2.968	2.971	3.066	2.642	2.584	2.467	2.291	2.156	2.239	1.706	1.647	1.773	0.056	0.055	0.055	0.145	0.147	0.156			3	1.19	1.131	1.155	1.389	1.375	1.349	1.463	1.434	1.469	0.626	0.638	0.62	0.57	0.59	0.62	0.047	0.047	0.047	0.14	0.14	0.14
	4	1.308	1.266	1.311	1.308	1.266	1.311	0.77	0.753	0.685	0.693	0.667	0.736	0.445	0.408	0.387	0.054	0.056	0.057	0.067	0.067	0.068			4	0.348	0.361	0.359	0.428	0.405	0.405	0.421	0.422	0.435	0.169	0.18	0.167	0.148	0.154	0.147	0.047	0.046	0.047	0.065	0.064	0.064
	5	0.444	0.399	0.376	0.444	0.399	0.376	0.233	0.241	0.243	0.262	0.256	0.251	0.156	0.143	0.143	0.061	0.055	0.056	0.052	0.052	0.053			5	0.13	0.137	0.143	0.162	0.16	0.166	0.161	0.175	0.165	0.079	0.084	0.08	0.079	0.072	0.077	0.047	0.047	0.048	0.051	0.05	0.052
	6	0.214	0.187	0.15	0.214	0.187	0.15	0.103	0.107	0.108	0.126	0.129	0.115	0.085	0.083	0.087	0.057	0.055	0.055	0.049	0.049	0.048			6	0.062	0.064	0.072	0.066	0.07	0.069	0.077	0.086	0.094	0.055	0.059	0.061	0.05	0.05	0.051	0.048	0.047	0.047	0.048	0.048	0.048
	7	0.12	0.113	0.092	0.12	0.113	0.092	0.075	0.075	0.078	0.082	0.085	0.084	0.073	0.069	0.071	0.055	0.054	0.055	0.049	0.048	0.049			7	0.056	0.066	0.061	0.06	0.066	0.062	0.058	0.064	0.064	0.05	0.049	0.051	0.05	0.05	0.05	0.047	0.046	0.047	0.047	0.047	0.061
	8	0.074	0.069	0.068	0.074	0.069	0.068	0.066	0.064	0.066	0.073	0.069	0.071	0.072	0.064	0.067	0.054	0.054	0.055	0.049	0.049	0.049			8	0.054	0.057	0.052	0.052	0.056	0.055	0.054	0.054	0.056	0.048	0.051	0.051	0.048	0.048	0.048	0.047	0.046	0.076	0.047	0.047	0.046

## Sheet: Figure S5
Figure S5
	direct binding curve (left panel)								competitive binding curve (central panel)					competitive binding curve (right panel)
		zan-rhodamine			zan-rhodamine & 100x zanamivir					zanamivir					zan-DNP
	concentration (nM)								log concentration (nM)					log concentration (nM)
	0	239	162	156	239	162	156		-0.73283	61387	58498	62363		-0.25493	73211	70757	74808
	1.6	1758	1719	1583	238	222	259		-0.25493	59176	51834	52486		0.221936	62343	62461	64282
	5	3455	3584	3481	158	271	216		0.221936	43448	42996	47026		0.69897	54492	52901	51785
	15	6707	7491	7095	322	214	315		0.69897	20454	18587	19477		1.17609	28560	31691	28260
	45	9629	11536	10767	309	292	274		1.17609	21280	16683	13579		1.65321	14738	16574	15936
	135	11592	10134	10824	388	387	402		1.65321	14494	14284	14510		2.13033	14253	14853	18853
									2.13033	18442	15239	16019		2.60745	15761	14487	16958
									2.60745	15508	15753	16732		3.08458	19863	17169	16225

## Sheet: Figure S7
Figure S7A																																											Figure S7B
		1.5 umol/kg zan-DNP					0.5 umol/kg zan-DNP					0.17 umol/kg zan-DNP					13.5 umol/kg zanamivir					4.5 umol/kg zanamivir					1.5 umol/kg zanamivir					0.5 umol/kg zanamivir					PBS								48 hpi, zan-DNP
	days post-infection																																											days post-infection
	0	100	100	100	100	100	100	100	100	100	100	100	100	100	100	100	100	100	100	100	100	100	100	100	100	100	100	100	100	100	100	100	100	100	100	100	100	100	100	100	100			0	100	100	100	100	100
	1	101.85	102.25	99.53	101.94	101.9	100.93	101.68	101.83	104.21	101.55	100.48	100.88	101.99	98.25	101.6	100	100.63	101.37	100.92	99.09	99.55	98.44	104.79	103.35	104.64	99.56	98.74	100.5	100.93	99.44	99.56	100.45	100.45	100	100	101.02	100.49	102.5	99.46	100.48			1	101.36	99.53	100.5	99.53	101.9
	2	98.15	97.75	97.64	99.51	98.58	99.07	101.26	101.37	102.63	99.48	100	101.75	101.49	98.68	98.4	102	100.63	99.54	101.83	99.09	99.55	99.48	103.72	102.39	102.58	100.88	98.32	100.5	100.93	101.68	100	97.77	99.55	100	102.27	100.51	100.49	100	96.77	95.71			2	101.82	98.58	100	100.47	98.57
	3	98.15	97.75	96.23	98.06	100.47	99.07	100.42	101.83	105.26	101.55	99.52	99.12	100.5	97.37	98.94	98.5	102.5	97.26	97.25	97.73	96.88	100	103.72	100.96	100	100	98.32	101.49	97.21	105.03	97.38	97.32	99.1	100	100.91	92.89	95.1	93.5	95.7	92.86			3	98.64	93.36	96.5	97.63	93.81
	4	94.91	94.14	93.4	95.15	94.31	98.61	98.32	100.46	102.11	101.55	98.57	96.49	99.5	98.25	99.47	97	98.75	96.35	93.58	95.45	95.09	97.4	100.53	96.65	97.94	91.19	96.64	95.05	89.77	100.56	88.65	90.18	92.79	89.91	92.73	85.28	82.35	85	86.02	83.81			4	91.82	84.36	90.5	88.63	85.71
	5	94.44	92.79	92.92	94.17	93.36	99.07	99.16	99.09	104.21	100.52	97.14	94.3	98.51	95.18	97.87	98.5	98.75	95.89	97.25	96.82	95.54	97.4	100.53	94.74	96.91	82.82	95.8	90.1	83.72	96.09	80.35	84.82	84.68	79.36	84.09	78.68	75.98	78					5	91.36	81.52	92	86.26	81.9
	6	93.98	93.24	94.34	93.69	94.31	100	98.32	99.54	103.68	100.52	97.62	94.3	98.51	95.18	100	98.5	96.88	94.98	96.33	95.91	92.41	93.23	97.34	92.34	93.3	78.41	92.44	84.16	80.47	91.62	75.98	79.46	80.18	76.15	79.55								6	93.64	82.94	92	87.2	82.86
	7	94.44	92.34	95.75	94.66	95.73	99.54	98.32	99.09	104.74	100.52	98.1	94.3	97.01	95.61	97.87	95	93.75	92.24	91.74	92.73	84.82	88.02	89.36	85.65	90.21	76.21	92.44	82.18	78.14	89.39	73.36	76.79	73.42	74.31	77.27								7	93.64	81.52	94.5	85.78	81.43
	8	93.52	91.89	95.28	95.63	95.26	100.93	99.16	100	104.21	100.52	96.19	92.11	93.03	93.86	97.34	90	98.75	94.98	84.4	88.64	84.38	86.46	85.11	82.78	88.66		92.44	77.23	75.35	84.36		71.43			73.18								8	92.73	81.52	95.5	85.78	81.9
	9	93.52	93.24	96.23	95.15	94.79	102.31	99.58	101.83	105.26	100.52	98.57	93.42	95.02	94.74	98.4	92	100.63	97.26	81.65	91.36	85.71	89.06	94.15	81.34	92.78		94.54	73.27		78.77													9	93.64	84.36	94	89.57	83.81
	10	94.44	92.34	96.23	94.66	94.31	101.39	100.42	102.28	105.26	101.55	98.1	94.74	93.53	93.42	97.87	96	103.13	96.8	83.03	90.91	90.63	93.23	97.87	89.47	94.85		96.64			83.8													10	97.73	87.2	97	91.47	88.1
	11	93.06	95.5	96.23	96.12	93.84	101.39	99.16	100.91	103.68	101.04	99.05	93.42	94.03	95.18	97.87	91.5	102.5	95.43	79.82	90.91	89.29	91.15	95.21	80.86	92.78		95.8			88.27													11	95.45	89.1	97	93.36	91.43
	12	95.37	96.85	96.23	97.09	94.79	100.93	100.84	101.37	103.68	102.59	99.52	94.3	93.53	96.05	98.94	96	100	94.98	86.7	95.45	91.52	93.75	96.81	85.17	93.81		94.96			92.18													12	96.82	88.63	97.5	91.94	90.95
	13	96.3	95.95	97.17	94.17	96.21	101.85	100.84	100.46	105.26	101.04	98.1	93.86	93.53	96.49	98.94	97.5	101.25	98.17	89.45	97.27	92.86	96.35	98.4	87.08	97.42		94.54			91.62													13	98.18	94.79	97	92.42	92.86
	14	95.83	95.5	98.58	94.66	95.73	102.31	101.68	100.91	108.42	101.55	97.62	95.61	89.55	96.93	97.87	106	104.38	99.09	99.08	100	92.86	97.92	99.47	95.22	94.85		94.96			92.74													14	97.27	92.42	97.5	93.84	92.38
[truncated: 46 more columns]

[truncated: 2 more sheets: Figure S8, Figure S10]
